# Supplementary material for: Action execution and observation in autistic adults: A systematic review of fMRI studies
Source: Autism Res. 2024 Dec 14;18(2):238–60. doi: 10.1002/aur.3291 (PMC11826028; doi:10.1002/aur.3291)
Supplement: Supplementary file 1 — Table S1. Significant group differences between ASD and NT reported in studies focusing on action. [file AUR-18-238-s003.xlsx]

## Sheet: Blad1
Table S1. Significant group differences between ASD and NT reported in studies focusing on action execution
Study	Hemisphere	Region	Direction
Allen & Courchesne 2003		Cerebellum
	R	Superior hemisphere lobule VIIa	↑
Allen et al., 2004		Cerebellum
	R	Anterior hemisphere	↑
	R	Superior lobule VIIa	↑
Lepping et al., 2022
		Prefrontal
	L	Middle frontal gyrus	↑
		Premotor
	R	Supplementary motor area	↑
	L	Supplementary motor area	↑
		Parietal
	R	Superior parietal	↑
	L	Superior parietal	↑
Okamoto et al., 2014		Occipital
	L	Middle occipital gyrus	↓
Müller et al., 2001		Prefrontal
	L	Superior frontal	↑
	L	Medial frontal	↑
	R	Middle frontal	↓
		Premotor
	L	Post precentral	↓
		Parietal
	L	Superior parietal	↑
	R/L	Precuneus	↑
		Temporal
	R	Superior temporal	↓
	R	Middle temporal	↓
	L	Anterior superior temporal	↓
	L	Middle temporal	↑
		Occipital
	R	Superior occipital	↑
	R	Lingual	↑
		Subcortical
	R	Putamen	↓
		Cingulate	↓
	L	Posterior cingulate	↑
Müller et al., 2003		Prefrontal
	L	Middle frontal	↑
	L	Superior frontal	↑
	R	Middle frontal	↓
	L	Superior frontal	↑
		Premotor
	L	Precentral	↑
	R	Precentral	↑
	R	Superior/medial frontal	↑
	L	Precentral	↓
	R	Precentral	↓
	R	Middle frontal	↓
		Parietal
	L	Inferior parietal	↑
	R	Inferior parietal	↑
	L	Precuneus	↓
	L	Superior parietal	↓
	R	Superior parietal	↓
	R	Precuneus	↓
	L	Angular/Inferior parietal	↑
	L	Superior/inferior parietal	↑
	L	Precuneus	↑
	L	Inferior parietal	↓
	R	Inferior/superior parietal	↓
	R	Inferior parietal	↓
		Temporal
	R	Middle temporal	↑
	L	Middle temporal	↓
	R	Superior temporal	↓
		Occipital
	L	Superior occipital	↑
	L	Lingual	↓
	L	Cuneus	↓
	R	Cuneus	↓
	L	Cuneus	↑
	R	Superior occipital	↑
		Cerebellum
	L	Anterior cerebellum	↓
		Cingulate
	R	Posterior cingulate	↓
	L	Posterior cingulate	↓
Müller et al., 2004		Prefrontal
	L	Middle frontal	↓
	L	Inferior frontal gyrus	↓
	R	Inferior frontal gyrus	↑
	L	Middle frontal	↑
	L	Medial frontal	↑
	R	Superior frontal	↓
	R	Medial frontal	↓
	L	Superior frontal	↑
		Premotor
	L	Middle frontal	↓
	L	Precentral	↓
	R	Middle frontal	↓
	L	Precentral	↑
	R	Precentral	↑
		Parietal
	L	Precuneus	↓
	L	Inferior parietal	↓
	R	Inferior parietal	↓
	R	Precuneus	↓
	R	Precuneus	↑
	R	Inferior parietal	↑
		Temporal
	L	Inferior temporal	↑
		Occipital
	R	Cuneus	↑
	L	Cuneus	↑
	R	Lingual	↑
	L	Middle occipital	↓
	R	Precuneus	↓
	R	Cuneus	↓
	R	Middle occipital	↓
		Cerebellum
		Vermis	↓
		Subcoritcal
	R	Putamen	↓
	R	Caudate	↓
		Cingulate
	L	Cingulate	↑
	R	Cingulate	↑
Unruh et al., 2019
		Cerebellum
	L	Lobule VIIb	↑
		Subcortical
	L	Putamen	↑
Poulin-Lord et al., 2014
		Prefrontal
	R	Superior frontal gyrus	↑
	R	Medial frontal gyrus	↑
		Parietal
	L/R	Superior parietal lobule	↑
	L	Postcentral gyrus	↑
		Temporal
	L/R	Middle temporal gyrus	↓
		Occipital
	L	Inferior occipital gyrus	↓
	L/R	Middle occipital gyrus	↓
	L/R	Middle occipital gyrus	↑
	L/R	Precuneus	↑
	L	Cuneus	↑
	L/R	Lingual gyrus	↑
		Subcortical
	L	Caudate	↑
Dinstein et al., 2010
		Parietal
	R	Anterior intraparietal sulcus	↓
Note. Four articles (Müller et al., 2001; Allen & Courchesne, 2004; Allen et al., 2003; Lepping et al., 2022
reported hemispheric activations in relation to hand use (ipsilateral, contralateral). As a majority of participants
in all studies were right-handed, we have translated contralateral to left and ipsilateral to right in this review;
↑ indicates higher activation (ASD > NT); ↓ indicates lower activation (NT>ASD)
