# Supplementary material for: Action execution and observation in autistic adults: A systematic review of fMRI studies
Source: Autism Res. 2024 Dec 14;18(2):238–60. doi: 10.1002/aur.3291 (PMC11826028; doi:10.1002/aur.3291)
Supplement: Supplementary file 2 — Table S2. Significant group differences between ASD and NT reported in studies focusing on action observation. [file AUR-18-238-s001.xlsx]

## Sheet: Blad1
Table S2. Significant group differences between ASD and NT reported in studies focusing on action observation
Study	Hemisphere	Region	Direction
Cole et al., 2019		Prefrontal
	L	Dorsolateral prefrontal	↑
	R	Dorsolateral prefrontal	↑
		Premotor
	R	Premotor	↓
		Parietal
	L	Intraparietal lobe	↓
	R	Intraparietal lobe	↓
Grézes et al., 2009
		Prefrontal
	L	Medial anterior superior frontal gyrus	↑
	R	Medial superior frontal gyrus	↓
	L	Inferior frontal gyrus	↓
	R	Inferior frontal gyrus	↓
	R	Middle frontal gyrus	↓
		Premotor
	R	Precentral gyrus	↓
		Parietal
	R	Superior inferior	↓
		Temporal
	R	Temporo-parietal junction	↓
	L	Temporo-parietal junction	↑
	R	Inferior temporal gyrus	↓
	L	Inferior temporal gyrus	↓
	R	Superior temporal sulcus	↓
	R	Middle/inferior temporal gyrus	↓
	R	Temporal gyrus	↑
	L	Temporal pole/insula	↑
	R	Fusiform gyrus/cerebellum	↓
		Occipital
	R	Lingual gyrus	↓
		Subcortical
	R	Amygdala	↓
		Cingulum
	R	Middle cingulate cortex	↓
Marsh & Hamilton 2011		Premotor
	L	Subcentral gyrus	↓
		Occipital
	L	Fusiform/Lingual gyrus	↓
		Cingulum
	L	Middle cingulate/SMA	↓
	R	Middle cingulate/SMA	↓
Martinaeu et al., 2010		Prefrontal
	R	Inferior frontal gyrus (pars opercularis)	↑
	L	Inferior frontal gyrus (pars opercularis)	↑
Perkins et al., 2015		Prefrontal
	R	Medial frontal gyrus	↑
		Premotor
	R	Premotor cortex/precentral gyrus	↑
		Temporal
	R	Middle temporal gyrus/Calcarine	↓
		Occipital
	R	Calcarine	↓
	R	Cuneus	↓
		Cingulum
	R	Anterior cingulum	↑
Schütz et al., 2020		Temporal
	R	Middle temporal gyrus	↓
	L	Middle temporal gyrus	↓
Note. ↑ indicates higher activation (ASD > NT); ↓ indicates lower activation (NT>ASD)
