# Supplementary material for: Action execution and observation in autistic adults: A systematic review of fMRI studies
Source: Autism Res. 2024 Dec 14;18(2):238–60. doi: 10.1002/aur.3291 (PMC11826028; doi:10.1002/aur.3291)
Supplement: Supplementary file 3 — Table S3. Overlapping activation areas between action execution and action observation. [file AUR-18-238-s002.xlsx]

## Sheet: Blad1
Table S3. Overlapping activation areas between action execution and action observation
Region	Study focus	Hem	Direction	BA		MNI coordinates		Z-value	Voxels (k)
					x	y	z
Inferior frontal gyrus
Müller et al., 2001	Execution	L	↓	47	-52	22	-8	4.3	187		p <.05 (corrected)
Müller et al., 2003	Execution	L	↓	44	-39	6	27	6.5	N/A		p ≤ .05 (Bonferroni corrected)
Müller et al., 2003	Execution	R	↑	45	45	27	9	4.8	N/A		p ≤ .05 (Bonferroni corrected)
Grézes et al., 2009	Observation	L	↓	44/45	-64	16	12	3.39	13		z=3.09, p ≤ .001 (uncorrected)
Grézes et al., 2009	Observation	R	↓	45	52	22	0	3.71	46		z=3.09, p ≤ .001 (uncorrected)
Grézes et al., 2009	Observation	R	↓	N/A	62	28	20	3.52	21		z=3.09, p ≤ .001 (uncorrected)
Martineu et al., 2010	Observation	L	↑	N/A	-56	20	20	4.7	161		p < .001 (uncorrected), p<.05 cluster-wise correction
Martineu et al., 2010	Observation	R	↑	N/A	52	12	12	4.42	142		p < .001 (uncorrected), p<.05 cluster-wise correction
Precentral gyrus/sulcus
Müller et al., 2003	Execution	L	↑	6	-30	-12	57	4.9	N/A		p ≤ .05 (Bonferroni corrected)
Müller et al., 2003	Execution	R	↑	6	45	-3	45	5.6	N/A		p ≤ .05 (Bonferroni corrected)
Grézes et al., 2009	Observation	R	↓	N/A	44	-6	56	3.53	76		z=3.09, p ≤ .001 (uncorrected)
Perkins et al., 2015	Observation	R	↑	6	34	-10	56	-3.96	34		p<.05 (FWE)
Schütz et al., 2020	Observation	R	↓	N/A	39	-4	50	20.61	22		p<.05 (FWE)
Parietal
Lepping et al., 2022	Execution	L	↓	N/A	-38	43	10	N/A	N/A		p<.005 (corrected)
Müller et al., 2003	Execution	R	↑	40	48	-36	36	4.7	N/A		p ≤ .05 (Bonferroni corrected)
Müller et al., 2003	Execution	L	↑	40	-27	-72	54	5.8	N/A		p ≤ .05 (Bonferroni corrected)
Cole et al., 2019	Observation	R	↓	40	62	-42	24	3.53	N/A		z > 3.1, p< .001
Cole et al., 2019	Observation	L	↓	39	-62	-46	28	3.54	N/A		z > 3.1, p< .001
Grézes et al., 2009	Observation	R	↓	N/A	18	-54	48	4.29	32		z=3.09, p ≤ .001 (uncorrected)
Middle temporal gyrus
Müller et al., 2003	Execution	R	↑	21	60	-27	-3	5.3	N/A		p ≤ .05 (Bonferroni corrected)
Grézes et al., 2009	Observation	R	↓	N/A	58	-44	-6	3.01	10		z=3.09, p ≤ .001 (uncorrected)
Schütz et al., 2020	Observation	L	↓	N/A	-45	-67	-1	4.27	45		p<.05 (FWE)
Schütz et al., 2020	Observation	R	↓	N/A	48	-67	2	5.46	56		p<.05 (FWE)
Poulin-Lord et al., 2014	Execution (imitation)	L	↓	39	-46	-76	14	N/A	N/A		p<.05 (FWE)
Perkins et al., 2015	Observation	R	↓	N/A	34	-60	10	3.57	296		p<.05 (FWE)
Parietal/Occipital
Müller et al., 2001	Execution	R	↑	19	36	-84	28	5.1	300		p <.05 (corrected)
Müller et al., 2003	Execution	L	↑	19	-27	-72	39	4.2	N/A		p ≤ .05 (Bonferroni corrected)
Marsh & Hamilton 2011	Observation	L	↓	N/A	-22	-74	0	3.7	1760		p <.05 (corrected)
Okamoto et al., 2014	Execution (imitation)	L	↓	N/A	-50	-68	-6	3.28	96		p <.05 (FWE)
Perkins et al., 2015	Observation	R	↑	N/A	24	-58	10	4.07	296		p<.05 (FWE)
Note. ↑ indicates higher activation (ASD > NT); ↓ indicates lower activation (NT>ASD)
